# Supplementary material for: The genome of Chenopodium ficifolium: developing genetic resources and a diploid model system for allotetraploid quinoa
Source: G3 (Bethesda). 2025 Jul 18;15(10):jkaf162. doi: 10.1093/g3journal/jkaf162 (PMC12506657; doi:10.1093/g3journal/jkaf162)
Supplement: jkaf162_Supplementary_Data [file jkaf162_supplementary_data.zip]

Archive with 4 entries (4 files):
- Supplementary_Table_1_G3-2025-405921.xlsx
- Supplementary_Table_2_G3-2025-405921.xlsx
- Supplementary_Table_3_G3-2025-405921.xlsx
- Supplementary_Table_Legends_G3-2025-405921.docx
