# Supplementary material for: The genome of Chenopodium ficifolium: developing genetic resources and a diploid model system for allotetraploid quinoa
Source: G3 (Bethesda). 2025 Jul 18;15(10):jkaf162. doi: 10.1093/g3journal/jkaf162 (PMC12506657; doi:10.1093/g3journal/jkaf162)
Supplement: jkaf162_Supplementary_Data [file jkaf162_supplementary_data.zip › Supplementary_Table_1_G3-2025-405921.xlsx]

## Sheet: OrigPheno
Individual	Flowering Time	Height	No. Branches	Branch Angle	Internode Length
4	23	46.5	13	71.9	3.6
5	25	38.1	17	68.2	2.2
6	32	64.8	27	61.6	2.4
7	25	43.4	14	69.4	3.1
8	21	36.6	15	58.9	2.4
9	23	46.7	13	63.3	3.6
10	27	52.1	14	68.8	3.7
11	35	72.4	26	78.2	2.8
12	23	55.6	19	75.4	2.9
13	21	45.7	15	79.5	3
14	39	74.9	27	75.5	2.8
15	23	35.1	12	63.3	2.9
16	21	36.3	14	72.8	2.6
17	23	50	16	66.6	3.1
18	21	30.5	15	64.4	2
9r2	18	54.7	19	71.5	2.9
10r2	20	50.7	17	71.9	3
11r2	22	60.6	23	73.5	2.6
12r2	22	40.5	18	76	2.3
13r2	22	59	19	72	3.1
14r2	29	72.8	29	63	2.5
