# Supplementary material for: The genome of Chenopodium ficifolium: developing genetic resources and a diploid model system for allotetraploid quinoa
Source: G3 (Bethesda). 2025 Jul 18;15(10):jkaf162. doi: 10.1093/g3journal/jkaf162 (PMC12506657; doi:10.1093/g3journal/jkaf162)
Supplement: jkaf162_Supplementary_Data [file jkaf162_supplementary_data.zip › Supplementary_Table_2_G3-2025-405921.xlsx]

## Sheet: Sheet1
ID	Centromere			Telomere
	Start	End	Length	Present	Upstream Length	Dir.	Downstream Length	Dir.
Cf1	58004969	58247898	242930	left	3668	+	0
Cf2	79538569	79657117	118549	right	0		3941	-
Cf3	49844598	51718346	1873749	both	9779	+	3549	-
Cf4	39049495	40750452	1700958	both	20412	+	5019	-
Cf5	41797451	42801417	1003967	both	17843	+	3731	-
Cf6	6996291	7223985	227695	both	5397	+	4382	-
Cf7	38832653	41378639	2545987	both	882	-	5054	-
Cf8	34002546	34566367	563822	both	4480	+	5243	-
Cf9	46653552	46799075	145524	both	3710	+	4753	-
