# Supplementary material for: The genome of Chenopodium ficifolium: developing genetic resources and a diploid model system for allotetraploid quinoa
Source: G3 (Bethesda). 2025 Jul 18;15(10):jkaf162. doi: 10.1093/g3journal/jkaf162 (PMC12506657; doi:10.1093/g3journal/jkaf162)
Supplement: jkaf162_Supplementary_Data [file jkaf162_supplementary_data.zip › Supplementary_Table_3_G3-2025-405921.xlsx]

## Sheet: Sheet1
Genome	Position	Reference	Alternate
Mitochondria	45844	AAAAGAATTCATTAAGAATTCACA	AA
	73300	A	C
	107870	A	C
	112616	A	C
	112987	A	C
	149592	C	T
	184591	T	A
	192086	G	T
	229731	C	A
Chloroplast	2238	T	G
Path 2	3171	C	A
	12101	C	A
	28316	CTTTTTTTTCTTTGA	CTTTTTTTCTTTGA
	30112	G	C
	30993	C	G
	33109	T	G
	42745	G	T
	49677	T	G
	50161	C	A
	63570	CAAAAAAGAAA	CAAAAAAAAAA
	64005	C	T
	67316	T	C
	81756	ATTTTTTTTTTGTT	ATTTTTTTTTGTT
	108762	G	T
	115629	A	C
	116544	A	T
	118756	C	A
	126735	C	A
